# Supplementary material for: Neck circumference as an anthropometric marker of overweight among school-aged children in Bharatpur, Nepal: A community-based study
Source: PLoS One. 2026 Jul 29;21(7):e0354997. doi: 10.1371/journal.pone.0354997 (PMC13419187; doi:10.1371/journal.pone.0354997)
Supplement: S1 Dataset — (XLSX) [file pone.0354997.s001.xlsx]

## Sheet: Untitled2
SN	Age	Sex	Grade	Ethnicity	Height_for_age	Weight_for_age	Height	Weight	BMI	BMI_for_age	Neck_circumference	Waist_circumference	Hip_circumference	WHR	WHR_cat	BMI_obese	NC_Cat
1	6	1	1	1	2	1	114	16.8	12.9	1	27	50	58	0.86	2	0	1
2	8	1	1	2	2	2	125	23.9	15.3	2	29	56	68	0.82	2	0	2
8	6	1	1	3	1	1	109	17.5	14.7	2	26	54	61	0.88	2	0	1
9	6	1	1	4	1	2	122	20.3	13.6	1	28	55	62	0.88	2	0	2
12	6	1	1	4	2	1	112	17.7	14.1	2	25	53	59	0.89	2	0	1
13	6	1	1	2	2	2	118	19.4	13.9	1	27	52	58	0.89	2	0	1
14	6	1	1	2	2	2	115	23.2	17.5	1	28	59	66	0.89	2	0	2
15	6	1	1	1	2	2	118	23.6	16.9	1	27	60	66	0.9	1	0	1
16	6	1	1	1	2	2	112	18.6	14.8	2	25	53	59	0.89	2	0	1
18	6	1	1	1	1	2	111	18.6	15.1	2	26	53	58	0.91	1	0	1
19	8	1	1	2	1	1	116	19.4	14.4	2	24	52	60	0.86	2	0	1
22	6	1	1	1	1	1	109	17.9	15.1	2	27	52	57	0.91	1	0	1
23	6	1	1	2	2	2	118	19.4	13.9	1	24	54	59	0.91	1	0	1
24	6	1	1	2	2	1	112	15.3	12.2	1	25	46	54	0.85	2	0	1
25	6	1	1	2	2	1	113	17.3	13.5	1	24	50	55	0.9	1	0	1
26	6	1	1	4	2	1	115	15.8	11.9	1	24	50	56	0.89	2	0	1
28	6	1	1	4	1	1	110	17.9	14.8	1	25	53	61	0.86	2	0	1
30	7	1	1	2	1	1	116	20.3	15.1	2	26	53	60	0.88	2	0	1
31	6	1	1	3	1	1	110	15.6	12.9	1	25	48	54	0.88	2	0	1
32	6	1	1	1	1	1	110	15.8	13.1	1	24	49	53	0.92	1	0	1
33	6	1	1	2	1	1	108	15.8	13.5	1	24	49	53	0.92	1	0	1
34	6	1	1	3	2	1	117	19.1	14	1	27	51	60	0.85	2	0	1
38	6	1	1	1	2	1	118	16.7	12	1	26	51	54	0.94	1	0	1
39	6	1	1	1	2	1	114	17.8	13.7	1	24	50	56	0.89	2	0	1
40	6	1	1	3	1	1	107	16.7	14.6	2	27	46	55	0.83	2	0	1
41	7	1	1	1	1	2	115	23.4	17.7	1	26	64	62	1.03	1	0	1
42	7	1	1	1	2	2	124	22.6	14.7	1	27	52	62	0.83	2	0	1
43	7	1	1	1	2	2	130	26.4	15.6	2	26	56	68	0.82	2	0	1
44	7	1	1	1	2	2	124	24.4	15.9	2	27	58	64	0.9	1	0	1
45	6	1	1	3	2	2	123	20.1	13.3	1	24.5	49	61	0.8	2	0	1
46	6	1	1	1	1	1	115	19	14.4	2	27	52	59	0.88	2	0	1
48	9	1	1	4	1	2	140	28.8	14.7	2	27	57	70	0.81	2	0	1
49	7	1	1	1	1	1	118	17.9	12.9	1	24	50	54	0.92	1	0	1
50	6	1	1	2	2	2	117	21.5	15.7	2	26	53.5	62	0.86	2	0	1
51	10	1	2	4	1	1	134	24.7	13.8	1	26	54	65	0.83	2	0	1
52	8	1	2	3	2	2	130	25.2	14.9	2	27	54	63	0.85	2	0	1
53	10	1	2	4	2	2	136	30.5	16.5	2	29	61	69	0.88	2	0	2
54	7	1	2	1	2	1	122	19.5	13.1	1	26	51	58	0.87	2	0	1
55	8	1	2	1	2	1	126	20.6	13	1	26	51	60	0.85	2	0	1
57	6	1	2	1	2	2	122	21	14.1	2	26	51	56	0.91	1	0	1
60	10	1	2	4	1	1	130	23.1	13.7	1	26	53	60	0.88	2	0	1
61	8	1	2	1	2	1	130	21.5	12.7	1	26	53	59	0.89	2	0	1
62	11	1	2	1	1	1	139	29.9	15.5	1	30	55	69	0.79	2	0	2
63	8	1	2	2	1	2	122	24.3	16.3	2	28	57	66	0.86	2	0	2
64	7	1	2	1	2	3	124	23.1	21.5	3	28	55	60	0.91	1	1	2
67	8	1	2	2	2	1	132	23.7	13.6	1	25	50	62	0.8	2	0	1
68	8	1	2	3	1	1	120	19.2	13.3	1	28	49	59	0.83	2	0	2
76	9	1	3	2	2	3	137	38.9	20.7	3	29	65	80	0.81	2	1	2
77	8	1	3	3	2	3	133	38.6	21.8	3	31	64	83	0.77	2	1	2
78	9	1	3	3	1	1	129	22.7	13.6	1	26	50	65	0.76	2	0	1
79	11	1	3	4	2	3	156	39.3	16.1	2	29	66	78	0.84	2	0	2
80	9	1	3	1	1	1	126	22.2	14	1	26	51	61	0.83	2	0	1
81	7	1	3	3	2	2	118	20.8	14.9	2	27	54	61	0.88	2	0	1
82	7	1	3	3	3	3	132	28.8	16.5	2	29	59	69	0.85	2	0	2
83	6	1	3	3	2	2	121	22.8	15.6	2	26	54	66	0.81	2	0	1
86	8	1	3	1	1	1	123	21.4	14.1	1	25.5	53	60	0.88	2	0	1
87	9	1	3	2	2	1	135	23.2	12.7	1	28	54	61	0.88	2	0	2
88	8	1	3	1	2	2	126	29.7	18.7	3	27	65	73	0.89	2	1	1
89	8	1	3	1	2	1	127	23.9	14.8	2	27	51	62	0.82	2	0	1
90	9	1	3	1	2	1	136	24.2	13.1	1	27	49	65	0.75	2	0	1
96	6	1	1	1	1	2	109	21.5	18.1	3	27	53	58	0.91	1	1	1
99	10	1	3	1	1	1	130	26	15.4	2	29	58	60	0.96	1	0	2
112	6	1	1	1	2	2	122	22.6	15.2	2	26.5	54	63	0.85	2	0	1
113	7	1	2	2	1	1	117	19.9	14.5	2	26	53	58	0.91	1	0	1
117	7	1	2	1	2	2	127	22.1	13.7	1	27	52	62	0.83	2	0	1
118	7	1	2	2	2	2	130	23.3	13.8	1	27	52	64	0.81	2	0	1
121	7	1	2	1	2	2	123	22.8	15.1	2	28	51	64	0.78	2	0	2
122	9	1	2	3	2	2	131	24.7	14.4	1	26.5	58	66	0.87	2	0	1
124	10	1	2	1	2	2	141	29	14.6	1	27	56	64	0.87	2	0	1
125	11	1	3	2	1	1	127	22	13.6	1	28	54	56	0.96	1	0	2
129	9	1	3	2	1	3	135	35	19.2	3	28	56	59	0.94	1	1	2
133	11	1	3	1	2	3	144	38.7	18.7	2	30	67	72	0.93	1	0	2
134	6	1	1	2	2	1	116	18.5	13.7	1	26	52	57	0.91	1	0	1
135	7	1	1	3	2	2	121	21.4	14.6	2	25	52	64	0.81	2	0	1
136	6	1	1	2	2	2	112	19.9	15.9	2	25	53	63	0.84	2	0	1
137	8	1	1	3	2	1	132	23.4	13.4	1	25.5	54	65	0.83	2	0	1
138	9	1	2	3	1	2	124	25.2	16.4	2	26.5	57	69	0.82	2	0	1
139	8	1	2	4	1	1	120	21.4	14.9	2	25	53	60	0.88	2	0	1
145	8	1	1	4	2	2	126	25.8	16.3	2	25	51	60	0.85	2	0	1
146	6	1	1	1	2	1	121	19.8	13.5	1	27	53	56	0.94	1	0	1
147	8	1	1	2	2	2	135	29.6	16.2	2	28	57	70	0.81	2	0	2
148	7	1	1	2	3	3	137	30	16.1	2	29.5	57	69	0.82	2	0	2
149	7	1	1	3	2	1	120	19.6	13.6	1	24	50	58	0.86	2	0	1
150	8	1	1	4	1	1	124	20.8	13.5	1	25	55	60	0.91	1	0	1
154	7	1	1	3	2	2	121	22.6	15.4	2	26.5	55	63	0.87	2	0	1
155	8	1	1	2	1	1	124	21.8	14.2	1	25	52	62	0.83	2	0	1
156	6	1	1	2	1	2	110	18.9	15.6	2	25	54	59	0.91	1	0	1
157	7	1	1	3	2	2	123	20.8	13.7	1	28	48	59	0.81	2	0	2
158	7	1	1	3	2	2	119	28.8	15.4	2	26	50	57	0.87	2	0	1
159	7	1	1	4	2	2	125	21.8	14	1	25	54	62	0.87	2	0	1
164	8	1	3	1	1	1	122	19.2	12.9	1	25	51	59	0.86	2	0	1
165	8	1	3	3	2	1	124	19.2	12.5	1	26	50	57	0.87	2	0	1
166	9	1	3	1	1	1	127	23.5	14.6	1	28	53	68	0.77	2	0	2
167	8	1	3	1	2	2	136	25.7	13.9	1	27	52	67	0.77	2	0	1
168	7	1	3	1	2	2	123	20.9	13.8	1	26	52	61	0.85	2	0	1
176	8	1	3	1	2	2	127	24.7	15.3	2	26	56	65	0.86	2	0	1
177	11	1	3	4	2	3	145	37.4	17.8	2	28	59	72	0.81	2	0	2
178	9	1	3	1	1	1	128	23.2	14.2	1	27	54	63	0.85	2	0	1
179	8	1	3	3	2	2	135	30.4	16.7	2	29	61	68	0.89	2	0	2
180	11	1	3	2	1	1	120	21.2	14.7	1	27	53	62	0.85	2	0	1
181	8	1	3	1	1	1	118	20.6	14.8	2	27	56	57	0.98	1	0	1
182	8	1	3	2	2	2	128	25.5	15.6	2	27	57	67	0.85	2	0	1
187	10	1	4	4	2	1	142	27.5	13.6	1	27	58	66	0.87	2	0	1
188	8	1	4	3	3	3	142	39.6	19.6	3	31	68	83	0.81	2	1	2
192	10	1	4	2	2	3	142	34.2	17	2	28	60	74	0.81	2	0	2
193	10	1	4	1	2	3	142	35.5	17.6	2	28.5	70	77	0.9	1	0	2
200	9	1	4	2	2	2	136	29.5	15.9	2	28	59	70	0.84	2	0	2
202	9	1	4	2	2	2	134	28.8	16	2	27.5	54	67	0.8	2	0	2
203	9	1	4	1	2	3	135	41	22.5	3	33	76	87	0.87	2	1	2
204	9	1	4	1	2	1	133	25.4	14.4	1	27	55	60	0.91	1	0	1
205	9	1	4	2	2	2	132	28.4	16.1	2	26	57	74	0.77	2	0	1
210	8	1	4	1	2	2	128	24.9	15.2	2	27	52	63	0.82	2	0	1
211	10	1	4	1	1	1	131	29.6	17.2	2	30	64	69	0.92	1	0	2
212	9	1	4	1	2	1	128	23.7	14.5	1	28	56	62	0.9	1	0	2
213	9	1	4	1	3	2	144	28.7	13.8	1	28	58	65	0.89	2	0	2
214	9	1	4	3	3	2	149	35.9	16.2	2	28	67	73	0.91	1	0	2
219	10	1	5	1	1	1	124	22.7	14.8	1	25	51	63	0.8	2	0	1
220	10	1	5	1	2	3	142	38.3	19	3	29	68	70	0.97	1	1	2
221	9	1	5	1	3	2	144	30.9	14.9	2	27	62	67	0.92	1	0	1
222	10	1	5	3	2	1	141	30.4	15.3	2	28	60	71	0.84	2	0	2
223	9	1	5	1	3	3	146	41.3	19.4	3	32.5	78	80	0.97	1	1	2
224	10	1	5	1	2	1	139	30	15.5	2	28	62	69	0.89	2	0	2
225	10	1	5	2	2	2	134	28.1	15.6	2	29	60	69	0.86	2	0	2
226	11	1	5	1	1	1	130	27.5	16.3	2	28	59	70	0.84	2	0	2
228	11	1	5	1	2	1	148	35.8	16.3	2	29	63	74	0.85	2	0	2
229	10	1	4	1	2	1	136	26.5	14.3	1	26	60	68	0.88	2	0	1
230	11	1	5	2	2	3	147	44.8	20.7	3	31	73	83	0.87	2	1	2
231	11	1	5	2	2	1	151	35.8	15.7	2	30	61	70	0.87	2	0	2
238	10	1	5	1	1	1	126	22.7	14.3	1	26	53	66	0.8	2	0	1
242	10	1	5	2	2	3	142	34.5	17.1	2	29	60	72	0.83	2	0	2
243	11	1	5	1	1	1	123	20.8	13.7	1	24	52	60	0.86	2	0	1
244	11	1	5	2	2	3	145	45.6	21.7	3	31	78	84	0.92	1	1	2
245	10	1	5	1	2	1	142	28.9	14.3	1	28	55	67	0.82	2	0	2
246	10	1	5	1	1	1	135	25.8	14.2	1	26.5	56	67	0.83	2	0	1
248	10	1	5	2	1	1	135	24.5	13.4	1	25.5	53	64	0.82	2	0	1
249	11	1	5	4	2	1	146	36.3	17	2	28.5	68	72	0.94	1	0	2
250	11	1	5	3	2	1	146	31.5	14.8	1	29	60	69	0.86	2	0	2
251	11	1	6	1	2	1	147	29.9	13.8	1	27.5	55	70	0.78	2	0	2
252	11	1	6	1	2	1	144	31.5	15.2	1	29	70	72	0.97	1	0	2
253	11	1	6	2	3	3	162	42.4	16.2	2	30	63	80	0.78	2	0	2
254	12	1	6	1	2	3	152	47.6	20.6	3	31	77	84	0.91	1	1	2
255	11	1	6	2	1	1	124	28.4	18.5	2	29	60	67	0.89	2	0	2
256	11	1	6	1	1	1	135	27.4	15	1	28.5	58	71	0.81	2	0	2
257	11	1	6	3	2	3	141	38.7	19.5	3	29.5	63	80	0.78	2	1	2
258	12	1	6	1	1	1	121	26	17.8	2	27.5	57	67	0.85	2	0	2
259	11	1	6	1	3	1	154	31.3	13.2	1	27	55	70	0.78	2	0	1
260	11	1	6	1	2	1	150	38.4	17.1	2	30	64	78	0.82	2	0	2
267	11	1	6	2	2	1	150	38.4	17.1	2	29	59	76	0.77	2	0	2
268	10	1	6	1	2	1	139	30.4	15.7	2	27	59	72	0.81	2	0	1
269	11	1	6	1	3	1	156	33.6	13.8	1	29	59	69	0.85	2	0	2
270	11	1	7	1	2	1	139	28.8	14.9	1	26.5	58	73	0.79	2	0	1
279	11	1	7	1	1	1	137	34	18.1	2	29	63	75	0.84	2	0	2
281	11	1	7	1	2	1	140	32	16.3	2	30	60	68	0.88	2	0	2
284	7	1	3	1	2	1	124	19	12.4	1	27	58	60	0.96	1	0	1
287	9	1	6	2	1	2	129	31.1	18.7	3	31	65	71	0.91	1	1	2
288	9	1	6	2	1	1	122	21	14.1	1	28	56	58	0.96	1	0	2
290	10	1	6	1	2	3	143	39.8	19.5	3	28	69	80	0.86	2	1	2
291	10	1	6	1	1	1	130	29	17.2	2	27	59	70	0.84	2	0	1
294	8	1	3	1	2	2	130	27	16	2	30	58	70	0.82	2	0	2
296	7	1	3	1	1	1	117	19.7	14.4	1	27	52	58	0.89	2	0	1
297	10	1	6	1	2	3	141	42.6	21.4	3	30	77	80	0.96	1	1	2
298	12	1	8	1	2	3	151	55.6	24.4	3	30	82	90	0.91	1	1	2
299	8	1	4	1	2	2	132	26.8	15.4	2	29	56	68	0.82	2	0	2
3	6	2	1	1	2	1	119	18.8	13.3	1	25	52	61	0.85	2	0	1
4	6	2	1	1	1	1	105	14.2	12.9	1	24	50	57	0.87	2	0	1
5	6	2	1	2	1	1	107	16.8	14.7	2	26	53	60	0.88	2	0	1
6	6	2	1	2	1	1	107	17.2	15	2	25	52	61	0.85	2	0	1
7	6	2	1	2	2	2	107	19.3	16.9	2	26	52	64	0.81	2	0	1
10	6	2	1	2	1	1	106	17.2	15.3	2	26	50	61	0.81	2	0	1
11	7	2	1	4	2	1	118	17.5	12.6	1	24	51	60	0.85	2	0	1
17	6	2	1	2	2	2	114	17.9	13.8	1	25	51	64	0.79	2	0	1
20	6	2	1	2	1	1	112	18.6	14.8	2	25	54	62	0.85	2	0	1
21	6	2	1	2	1	1	107	14.9	13	1	23	48	58	0.82	2	0	1
27	6	2	1	2	1	1	110	16.5	13.6	1	25	48	55	0.87	2	0	1
29	7	2	1	2	1	1	115	18.5	14	2	26	52	62	0.83	2	0	1
35	6	2	1	2	2	1	117	16.5	12.1	1	23	46	50	0.92	1	0	1
36	6	2	1	3	1	1	110	17.3	14.3	2	23	50	60	0.83	2	0	1
37	6	2	1	1	2	2	117	17.8	13	1	25	48	57	0.84	2	0	1
47	9	2	1	1	1	3	123	39	25.8	3	33	80	81	0.98	1	1	2
56	8	2	2	2	1	2	121	24	16.4	2	26	55	68	0.8	2	0	1
58	7	2	2	1	2	2	119	20.6	14.5	2	26	51	62	0.82	2	0	1
59	7	2	2	1	1	1	111	17	13.8	1	23	46	59	0.77	2	0	1
65	8	2	2	2	2	2	126	23.1	14.6	2	26	54	66	0.81	2	0	1
66	8	2	2	1	1	1	124	18.8	12.2	1	24	44	59	0.74	2	0	1
69	7	2	2	3	2	1	122	20.1	13.5	1	25	51	59	0.86	2	0	1
70	8	2	2	2	1	1	124	20.1	13.1	1	24	49	61	0.8	2	0	1
71	7	2	2	1	3	3	129	29.7	17.8	3	27	61	73	0.83	2	1	1
72	7	2	2	2	1	1	119	18.8	13.3	1	24	47	61	0.77	2	0	1
73	11	2	2	1	1	1	138	32.5	17.1	2	28	61	76	0.8	2	0	2
74	6	2	1	1	1	1	106	16.3	14.5	2	24	49	57	0.85	2	0	1
75	6	2	1	1	2	2	115	22.2	16.8	2	26	53	67	0.79	2	0	1
84	8	2	3	3	2	2	130	25.5	15.1	2	27	54	68	0.79	2	0	1
85	8	2	3	1	1	1	117	19.7	14.4	2	24.5	49	60	0.81	2	0	1
91	7	2	3	1	2	2	121	22.4	15.3	2	24	55	66	0.83	2	0	1
92	8	2	3	1	2	2	132	24.2	13.9	1	25.5	52	65	0.8	2	0	1
93	10	2	3	1	1	1	135	27.6	15.1	1	26.5	51	67	0.76	2	0	1
94	8	2	3	2	1	1	119	20.7	14.6	2	25.5	50	62	0.8	2	0	1
95	8	2	3	3	2	2	123	23.6	15.6	2	26	54	67	0.8	2	0	1
97	10	2	3	2	1	1	131	24.7	14.4	1	24	55	67	0.82	2	0	1
98	9	2	3	1	1	1	125	23.2	14.8	2	25	57	65	0.87	2	0	1
100	10	2	3	2	2	2	135	28.6	15.7	2	28	56	71	0.78	2	0	2
101	10	2	3	3	2	1	131	29.3	15.2	2	26	55	71	0.77	2	0	1
102	9	2	3	2	1	1	123	22.2	14.7	2	25.5	51	65	0.81	2	0	1
103	7	2	2	1	2	1	118	18.2	13.1	1	24	52	57	0.91	1	0	1
104	6	2	1	1	1	2	125	18.7	12	1	25.5	48	60	0.8	2	0	1
105	7	2	2	2	1	1	114	14.9	11.5	1	22	45	56	0.8	2	0	1
106	6	2	1	1	2	2	123	20.7	13.7	1	25	50	63	0.79	2	0	1
107	8	2	3	1	2	1	127	20.7	12.8	1	25.5	50	63	0.79	2	0	1
108	8	2	3	3	1	1	123	22.2	14.7	1	25	50	64	0.78	2	0	1
109	7	2	2	1	2	2	120	21.6	15	2	24	49	64	0.76	2	0	1
110	7	2	2	1	2	2	124	22.8	14.8	2	25	51	64	0.78	2	0	1
111	7	2	2	2	2	2	119	20.7	14.6	2	26	52	60	0.86	2	0	1
114	8	2	3	1	1	1	122	20.7	13.9	1	24.5	51	62	0.82	2	0	1
115	8	2	3	2	1	2	138	27.9	14.7	2	27	56	61	0.91	1	0	1
116	7	2	2	1	2	2	124	20.7	13.5	1	26	51	60	0.85	2	0	1
119	7	2	2	1	2	1	123	19.9	13.2	1	25	51	58	0.87	2	0	1
120	7	2	2	1	1	1	115	16.2	12.2	1	22.5	42	55	0.76	2	0	1
123	7	2	2	1	2	2	124	22.5	14.6	2	24.5	50	66	0.75	2	0	1
126	11	2	3	2	2	3	154	49.7	21	3	31	68	90	0.75	2	1	2
127	11	2	3	1	1	1	136	25.5	13.8	1	27	53	69	0.76	2	0	1
128	11	2	3	1	2	3	143	36.4	17.8	2	28	62	82	0.75	2	0	2
130	10	2	3	1	2	3	149	37.2	16.8	2	28	63	77	0.81	2	0	2
131	11	2	3	4	2	1	154	29.2	12.3	1	26	51	71	0.71	2	0	1
132	12	2	4	3	2	3	155	45.9	19.1	2	30	62	88	0.7	2	0	2
140	7	2	2	1	2	2	124	23.4	15.2	2	27	53	65	0.81	2	0	1
141	8	2	2	2	2	3	132	33	18.9	3	28	60	69	0.86	2	1	2
142	6	2	1	1	1	2	108	19.3	16.5	2	24.5	55	63	0.87	2	0	1
143	7	2	1	2	1	2	118	21.4	15.4	2	25.5	54	63	0.85	2	0	1
144	7	2	1	2	2	2	125	23.9	15.3	2	24.5	51	66	0.77	2	0	1
151	7	2	1	2	2	2	122	21.5	14.4	2	25.5	55	63	0.87	2	0	1
152	7	2	3	3	2	1	124	21.5	14	1	24.5	51	66	0.77	2	0	1
153	10	2	3	4	3	1	153	31.7	13.5	1	26	56	73	0.76	2	0	1
160	6	2	1	1	2	2	112	18.9	15.1	2	25	55	62	0.83	2	0	1
161	7	2	1	4	2	1	122	16.5	11.1	1	22	50	56	0.89	2	0	1
162	6	2	1	1	2	2	119	20.3	14.3	2	24	53	61	0.86	2	0	1
163	7	2	1	3	2	2	130	25.6	15.1	2	27	55	70	0.78	2	0	1
169	8	2	3	2	2	2	129	26.7	16	2	26	57	69	0.82	2	0	1
170	8	2	3	4	1	1	121	22	15	2	25	52	65	0.8	2	0	1
171	9	2	3	2	2	2	135	29.4	16.1	2	27	54	72	0.75	2	0	1
172	8	2	3	2	2	2	129	30.8	18.5	3	27	59	71	0.83	2	1	1
173	9	2	3	2	2	1	134	26.2	14.6	1	26	54	69	0.78	2	0	1
174	8	2	3	2	2	2	127	28.4	17.6	2	26	56	69	0.81	2	0	1
175	8	2	3	2	2	2	133	25.8	14.6	2	26.5	53	68	0.77	2	0	1
183	9	2	3	1	2	1	130	22.4	13.3	1	25.5	53	63	0.84	2	0	1
184	10	2	3	4	1	1	137	29.4	15.7	2	27	54	70	0.77	2	0	1
185	10	2	3	4	2	1	139	30.4	15.7	2	26.5	57	71	0.8	2	0	1
186	8	2	3	3	2	2	129	25.7	15.4	2	27	55	68	0.8	2	0	1
189	9	2	4	1	2	1	131	24.6	14.3	1	25.5	53	66	0.8	2	0	1
190	9	2	4	4	2	2	130	25.4	15	2	26	54	67	0.8	2	0	1
191	10	2	4	3	1	1	132	25.3	14.5	1	25.5	54	66	0.81	2	0	1
194	9	2	4	1	1	1	123	20.9	13.8	1	25	54	64	0.84	2	0	1
195	9	2	4	1	2	2	136	26.4	14.3	1	26	55	66	0.83	2	0	1
196	8	2	4	1	2	1	129	21.5	12.9	1	26	47	62	0.75	2	0	1
197	8	2	4	1	2	2	124	28.5	18.5	3	27.5	63	72	0.87	2	1	2
198	8	2	4	1	1	1	122	21.1	14.2	1	27	49	62	0.79	2	0	1
199	10	2	4	4	1	2	132	28.9	16.6	2	27	69	73	0.94	1	0	1
201	8	2	4	2	3	3	141	42.1	21.2	3	30	69	83	0.83	2	1	2
206	10	2	4	3	2	3	141	33.8	17	2	27	58	79	0.73	2	0	1
207	8	2	4	1	2	1	121	18.2	12.4	1	24.5	51	58	0.87	2	0	1
208	7	2	3	1	3	2	135	22.9	12.6	1	24.5	50	64	0.78	2	0	1
209	10	2	4	2	1	1	130	27.5	16.3	2	27	56	70	0.8	2	0	1
215	9	2	5	1	2	2	137	29	15.5	2	26	53	70	0.75	2	0	1
216	11	2	5	1	1	1	131	24.9	14.5	1	26.5	56	70	0.8	2	0	1
217	11	2	5	1	2	3	148	40.4	18.4	2	29	63	84	0.75	2	0	2
218	10	2	5	2	3	1	148	34.8	15.9	2	28	59	78	0.75	2	0	2
227	9	2	4	1	2	2	133	31.1	17.6	2	26	60	72	0.83	2	0	1
232	11	2	5	1	2	3	148	40.6	18.5	2	29	65	80	0.81	2	0	2
233	10	2	5	1	2	1	134	28.6	15.9	2	26	56	73	0.76	2	0	1
234	10	2	5	1	2	1	140	27	13.8	1	26	52	73	0.71	2	0	1
235	11	2	5	1	1	1	127	27.7	17.2	2	27	51	73	0.69	2	0	1
236	11	2	5	4	3	1	157	31.7	12.9	1	27	59	72	0.81	2	0	1
237	11	2	5	4	2	3	155	47.2	19.6	2	31	65	81	0.8	2	0	2
239	11	2	5	1	3	3	154	60.4	25.5	3	32.5	77	99	0.77	2	1	2
240	10	2	5	1	2	1	144	32.7	15.8	2	27	66	71	0.92	1	0	1
241	9	2	5	1	2	2	138	28.3	14.9	2	27	61	67	0.91	1	0	1
247	9	2	4	4	2	2	132	26.8	15.4	2	24	50	54	0.92	1	0	1
261	10	2	6	1	2	1	143	31.3	15.3	2	27	61	74	0.82	2	0	1
262	10	2	6	1	3	1	150	30.4	13.5	1	27	56	71	0.78	2	0	1
263	11	2	6	1	2	1	146	37.7	17.7	2	28.5	68	82	0.82	2	0	2
264	12	2	6	1	2	1	150	33.6	14.9	1	26	54	75	0.72	2	0	1
265	9	2	6	1	2	3	141	36.3	18.3	2	28	65	81	0.8	2	0	2
266	11	2	6	1	3	1	156	36.5	15	1	28	58	79	0.73	2	0	2
271	11	2	7	2	3	3	158	43.4	17.4	2	28.5	63	83	0.75	2	0	2
272	11	2	7	1	2	3	156	40.5	16.6	2	29	59	85	0.69	2	0	2
273	11	2	7	1	3	3	158	48.7	19.5	2	29	72	88	0.81	2	0	2
274	11	2	7	1	2	1	156	30.8	12.7	1	26	50	71	0.7	2	0	1
275	11	2	7	1	3	3	157	51.9	21.1	3	32.5	70	93	0.75	2	1	2
276	11	2	7	2	2	3	149	52.5	23.6	3	31.5	77	91	0.84	2	1	2
277	11	2	7	1	1	1	143	33.1	16.2	2	27	61	79	0.77	2	0	1
278	11	2	7	1	2	1	152	31.9	13.8	1	27	60	73	0.82	2	0	1
280	11	2	7	1	1	1	136	29.7	16.1	2	26	58	75	0.77	2	0	1
282	11	2	7	2	2	3	150	43	19.1	2	29	64	74	0.86	2	0	2
283	7	2	3	2	2	2	125	21	13.4	1	27	58	62	0.93	1	0	1
285	10	2	6	2	1	1	126	26	16.4	2	25	52	62	0.83	2	0	1
286	6	2	2	2	2	2	117	20	14.6	2	26	51	56	0.91	1	0	1
289	10	2	6	1	2	3	142	42.4	21	3	27	62	74	0.83	2	1	1
292	11	2	7	1	2	3	153	43.8	18.7	2	28	61	82	0.74	2	0	2
293	8	2	4	1	2	2	133	32.2	18.8	3	28	61	77.5	0.78	2	1	2
295	7	2	3	1	3	3	132	32.3	18.5	3	27	69	73	0.94	1	1	1
300	6	2	1	1	2	2	112	20	15.9	2	24	42	46	0.91	1	0	1
